# Supplementary material for: Fatal accident inquiries into 83 deaths in Scottish prison custody: 2010–2013
Source: BJPsych Open. 2020 Oct 30;6(6):e132. doi: 10.1192/bjo.2020.121 (PMC7745234; doi:10.1192/bjo.2020.121)
Supplement: Supplementary file 1 [file bjosup.zip]

Archive with 2 entries (2 files):
- S2056472420001210sup001.doc
- S2056472420001210sup002.pdf
